# Supplementary material for: Syllable processing is organized in discrete subregions of the human superior temporal gyrus
Source: PLoS Biol. 2024 Sep 6;22(9):e3002774. doi: 10.1371/journal.pbio.3002774 (PMC11410217; doi:10.1371/journal.pbio.3002774)
Supplement: S1 Data — (XLSX) [file pbio.3002774.s010.xlsx]

## Sheet: Sheet1
Words			Noise
1	2		1	2
0.316919	1.45781		0.404303	0.805333
1.54658	0.834705		0.0105228	0.190549
0.613556	-0.023426		-0.089273	0.69385
-0.278953	-0.756249		0.670783	0.641201
0.640316	-0.0572124		-0.0664123	0.179156
0.409668	-0.0168797		0.834461	1.00094
1.09043	0.436622		0.621286	0.49477
-0.14678	0.607622		-0.317304	0.831304
0.28329	0.394871		0.506373	0.158171
0.0535867	0.129074		0.321969	0.3172
-0.245453	-0.199154		-0.0669839	0.0574026
1.37207	0.882459		0.10974	0.349463
0.187199	0.191627		0.194823	-0.229627
1.62469	1.03475		0.47571	1.13089
0.177154	0.63025		0.714493	0.750758
0.00829678	0.0495796		0.0645904	0.27561
0.632984	0.345385		0.39202	0.87934
0.827239	0.719779		-0.145246	0.741342
1.22587	0.236482		-0.0420552	0.428163
0.215117	0.545048		0.0282756	0.7415
1.02176	0.681323		0.0719483	0.0168999
1.34572	0.732205		0.155013	0.6015
0.681822	0.254062		-0.00627449	-0.362252
2.27823	1.39463		-0.100742	0.129693
1.60072	0.833573		-0.363822	0.265669
0.763782	0.797089		0.0767299	0.180567
1.13935	0.56702		0.314999	0.586745
2.44551	0.996782		0.313358	0.817774
0.855243	-0.294629		1.02023	0.213384
0.79892	1.01357		0.425324	0.201276
1.01059	1.0981		0.536846	0.455547
1.12877	0.174029		0.82567	-0.0991448
-0.120608	0.300424		-0.101414	-0.248281
1.3904	0.645628		0.450202	0.210875
0.72301	0.291597		0.441119	-0.242953
0.532832	0.14749		-0.0241264	-0.489958
1.59443	-0.446704		0.0121654	-0.029648
1.41225	1.20672		0.344644	0.696501
1.11566	0.570155		0.314822	0.0676298
0.820451	0.119217		0.467949	0.319433
0.580514	-0.0776586		0.522273	0.752262
0.241493	0.155105		-0.372195	0.0747064
0.144782	-0.0172577		0.644019	0.406135
0.649952	0.876118		-0.508222	0.778811
1.38108	0.809685		-0.632401	0.566092
0.742564	1.02835		-0.158764	0.107261
1.26475	0.234947		0.458248	0.693029
1.25018	0.885549		0.300432	0.428884
-0.308293	0.861105		-0.083685	0.312378
1.36389	1.22155		-0.282305	0.552427
1.20262	0.831994		0.116655	0.621328
-0.493064	-0.0165625		-0.638813	-0.211816
1.53592	0.434623		0.672491	0.44254
1.01754	1.09092		-0.194613	-0.362472
-0.452854	0.743162		-0.0371961	0.0159162
0.379508	0.417169		-0.333096	0.144753
0.334129	0.362368		-0.247972	0.045745
0.15669	0.189441		0.112832	-0.0657369
0.654395	-0.163738		0.587662	0.432456
0.0312107	0.107184		0.50181	0.296426
0.623912	0.345063		-0.144964	-0.163173
0.293821	0.937476		0.443309	0.0576126
0.789663	0.347296		-0.0188356	0.214101
0.42648	-0.0529239		0.408277	0.536606
0.875825	0.475507		0.505781	-0.251599
1.60328	0.496066		0.268541	0.376219
0.195149	-0.0148913		-0.394459	-0.0143941
1.42931	0.119862		0.865931	0.584738
0.264055	0.700186		-0.41309	-0.515526
0.892544	0.502427		0.336387	0.447352
-0.0556731	-0.417768		-0.9723	0.174838
0.461604	0.621509		1.61935	0.421234
1.34235	0.0263162		0.809889	0.613363
0.222238	-0.419751		0.0214575	1.16233
-0.845632	0.281857		0.641176	0.5634
1.78059	0.692591		0.241649	0.585486
1.38694	0.552229		-0.42146	-0.0995718
0.87427	0.910976		0.210498	0.447417
1.29475	0.43363		-0.575073	-0.273621
0.38777	0.558066		-0.0641942	-0.0707555
0.788965	0.294713		-2.10858	-0.892673
0.764441	0.0461605		-0.81266	-0.22776
0.832523	0.0822364		0.0714753	0.0298299
0.414404	-0.273299		-0.508438	-0.698319
0.385525	-0.703687		-0.280706	0.194046
0.72758	0.903322		-0.268673	0.436955
1.32117	0.574233		0.139818	0.294242
0.375751	0.557437		-0.817973	-0.458112
0.465044	0.0235513		0.932814	0.211822
0.971342	-0.122368		-0.396788	-0.169227
0.114518	0.390056		0.596862	0.465918
1.18299	0.298506		-0.564358	0.125952
0.855312	0.144079		-0.79325	-0.231077
0.539228	0.608836
0.453952	0.155658
0.95091	1.17689
1.38465	0.567849
1.33117	0.489524
1.39189	0.673943
1.38524	0.842022
0.603162	0.378173
0.678788	0.618189
0.482314	0.103041
0.403232	0.859461
0.631574	-0.0421413
0.973905	0.783198
0.0964398	0.396116
0.677446	0.0971813
1.20928	0.363276
0.414159	0.114025
0.057323	0.299476
-1.04694	-0.867417
1.58179	0.686237
0.67475	0.0788196
0.138309	0.0420888
0.543377	-0.008052
-0.871743	-0.555316
-0.627382	-0.646922
0.797788	0.67247
1.29608	1.07916
-0.872309	0.588949
0.383553	0.375197
0.446143	0.872035
0.888258	0.998735
-0.325618	0.00640385
0.234358	0.43985
1.17462	-0.232466
1.51145	0.422212
0.703044	0.252128
0.0233883	-0.0412235
0.0786994	0.755775
0.864142	0.245608
1.01093	0.94141
0.0990545	-0.218975
1.18847	1.27583
0.932005	0.401369
1.45382	0.342923
-0.0675613	0.49079
0.880818	0.746396
-0.0179384	0.506181
1.47	0.797042
0.644433	-0.639691
0.837415	0.467341
0.435385	0.177663
1.23566	-0.14215
0.235334	0.621258
1.79067	0.103539
0.0570474	0.229886
0.738102	0.294276
1.09308	0.204693
0.112445	0.667393
0.682066	0.0179015
0.450102	0.129213
0.511319	0.816102
1.77846	0.915534
2.31725	1.23209
0.474706	0.187504
0.817138	0.389218
1.00527	1.18846
2.3367	1.52878
0.3676	-0.295397
0.158909	-0.259551
-0.706098	-0.517417
0.876454	-0.201062
-0.310464	0.41315
0.0227317	0.221817
0.343642	-0.0031421
1.04503	0.479042
0.267175	0.226461
1.13532	2.08335
0.639622	0.843493
-0.332227	0.591575
0.584975	0.540292
0.809198	0.0601446
0.848597	0.219222
0.381009	0.343733
0.0819779	-0.401366
-0.234249	-0.173251
0.797026	0.572451
1.71007	1.20204
0.865766	0.101792
0.507944	-0.0284461
-0.107938	-0.509809
0.747656	0.631186
1.58101	0.531613
1.65675	0.323566
-0.534494	0.365798
1.25427	1.16733
2.47243	0.677734
