# Supplementary material for: Syllable processing is organized in discrete subregions of the human superior temporal gyrus
Source: PLoS Biol. 2024 Sep 6;22(9):e3002774. doi: 10.1371/journal.pbio.3002774 (PMC11410217; doi:10.1371/journal.pbio.3002774)
Supplement: S2 Data — (XLSX) [file pbio.3002774.s011.xlsx]

## Sheet: Sheet1
Words			Noise
1	2		1	2
0.235428	2.79973		2.97439	4.18103
1.90403	2.01081		3.45396	4.62091
4.05193	3.67154		3.33626	4.50928
3.53581	4.97929		4.32976	2.7743
4.22229	3.08616		2.7996	3.73446
0.0700158	1.79357		2.90408	3.22124
4.74655	3.2386		5.20827	2.80738
5.27304	3.15762		2.56973	1.97183
1.41871	2.75329		2.0686	2.74435
2.25899	0.7632		-1.84222	0.777604
3.97314	2.13276		4.09953	4.03322
1.36409	2.01813		4.93117	1.98352
2.25984	1.423		1.61328	2.04437
4.10112	2.08709		2.7456	1.56535
4.04278	4.12933		2.10626	1.26462
-0.972998	-2.29014		-0.458514	1.56057
3.89735	0.0646795		1.02979	0.570814
1.61735	0.894518		0.00886859	1.26353
0.463682	1.46361		2.09758	2.18629
6.18016	6.31744		3.79677	-1.28779
4.15724	2.33409		1.00406	1.4901
0.940673	2.63743		1.22612	1.26144
3.32909	2.02682		2.39996	2.85794
-0.692622	2.62524		4.48894	4.84764
3.32618	2.87083		2.67312	1.60566
5.75845	4.12807		2.81967	0.793195
1.24605	0.708818		3.73123	2.66121
2.02609	4.09561		3.96044	2.05992
3.49943	2.68082		3.37042	3.39185
4.34219	3.66961		3.78812	4.10827
-0.18825	0.450918		0.945614	0.00760758
2.52763	2.55359		4.05306	3.68548
4.44597	3.01423		2.23088	1.55207
1.86692	0.966285		3.30563	2.54261
4.7809	4.37527		1.4495	1.27241
4.20799	4.44282		0.646039	0.172455
2.69678	1.50411		4.51931	4.48281e-05
2.15845	5.76321		1.6248	1.54367
2.08197	3.08735		0.541864	1.40109
-2.95269	1.9895		5.74574	4.16365
4.85642	3.58316		0.130555	-1.42816
4.76725	3.50577		0.896533	0.631874
4.16799	4.13361		-0.0838346	2.46463
2.7715	1.40917		6.37984	3.04054
2.90014	1.29826		2.48579	3.71023
1.15555	2.01465		2.73288	2.86338
9.18696	4.62904		4.35173	3.00158
4.94498	2.01399		2.1366	3.29171
0.547699	1.91625		-0.534698	0.299656
2.35969	2.33431		1.55835	1.14812
1.82331	2.63359		2.66336	3.60105
1.17591	5.28953		3.13957	0.493535
3.71915	6.02209		-0.466257	0.505175
1.36441	1.407		4.11002	0.97866
4.72775	0.273495		5.56854	2.17159
0.302848	1.18101		1.07361	2.31789
2.87956	3.38523		2.07132	1.3283
2.97409	2.3534		2.46306	3.70746
2.90438	2.46636		1.195	0.87975
4.05282	3.88852		-2.97377	-2.84476
0.969107	2.02314		2.9319	1.99953
2.38368	1.92021		5.01797	3.87761
0.158126	0.306814		0.369804	0.711824
4.15101	2.38622		2.26648	0.674765
3.9927	2.76688		3.62765	1.83255
0.86211	1.55882		3.2345	2.07012
5.45941	3.5452		2.94006	0.865412
2.59777	2.30745		0.784304	1.20259
3.3471	1.65627		2.94665	3.03394
1.72545	3.11322		1.7741	1.91923
1.47695	3.43957		2.35916	1.86214
3.07523	-0.326644		0.956762	0.277667
-0.558934	1.96966		5.73851	4.55887
0.935731	1.33589		3.94259	3.31706
2.32278	-0.11519		1.47895	1.75043
4.19042	4.86997		1.15673	3.48394
3.28464	2.22352		3.96426	3.58513
5.37991	3.67606		2.78893	1.13056
2.5776	2.33437		2.74799	1.85072
2.35956	1.33143		0.980216	2.54331
2.03496	1.96044		2.8162	2.33125
1.4605	1.71694		1.23026	1.77318
4.30248	3.7184		3.70467	3.43626
1.6586	2.31342		2.50298	2.59724
0.284305	1.29837		2.6498	1.57636
-1.2698	0.838251		0.505821	2.34717
4.21892	2.36263
0.175466	1.05492
1.67282	1.81325
0.322913	2.02688
3.12006	3.8641
1.05545	2.23267
1.44851	3.44655
0.717585	0.842609
8.10317	5.87403
3.40033	3.65674
2.01246	0.751283
3.97836	0.320567
1.02458	1.89112
2.57934	1.28447
2.53314	2.37376
3.5595	2.97738
1.06977	3.52566
3.48321	0.836373
3.5315	2.68733
3.07114	1.86277
3.87082	4.19521
2.26683	0.866041
5.47172	3.77513
2.55738	4.1974
4.84625	2.70373
4.82787	3.89663
1.56145	1.93458
7.38133	5.35736
4.73101	5.19274
4.52595	2.26383
3.56184	1.66546
2.58611	5.08684
1.61256	1.70628
2.07852	2.15456
3.85856	1.69542
0.703325	-0.201645
1.73783	1.90111
3.48724	3.85237
1.92887	2.5671
0.666702	1.0244
0.307601	0.417562
3.10681	2.7179
2.96377	5.0359
4.51355	1.21173
0.62363	0.0373411
4.01981	2.87003
4.84212	3.70898
4.19992	4.71654
4.07517	3.93302
0.78491	0.892462
-0.164141	1.24056
0.753714	2.12794
2.85904	1.61425
3.89872	1.15927
2.44076	2.1547
2.38278	3.07341
4.59836	3.58437
4.38951	3.75872
0.540907	2.16853
-0.0753269	1.61966
2.78354	1.92222
6.44085	4.35257
1.30277	1.27402
5.3444	4.22351
2.27272	1.92659
2.87297	2.51297
2.41506	3.01824
1.9961	2.4515
1.98634	1.08499
3.67797	0.541462
1.99809	4.42007
2.52002	1.87602
2.79941	4.28322
4.78788	4.07193
3.60888	2.95771
4.67932	4.10549
0.555259	1.35797
0.22408	2.24526
3.32352	2.67035
1.62564	1.2556
3.65627	3.85551
3.07184	2.99781
1.99769	3.2791
0.0156081	0.972442
2.6673	3.81537
2.44803	4.06866
2.10494	1.59373
4.4017	3.59569
4.69654	1.95231
3.41525	4.27669
0.738784	0.795217
4.85449	3.62142
4.35383	1.21729
2.08567	1.87351
4.02174	2.97135
0.627798	2.09299
3.58808	3.8622
2.57046	1.93914
5.10733	3.2995
1.48914	2.13851
5.48966	5.71165
-0.0909227	2.51732
3.36036	3.42913
