# Supplementary material for: Syllable processing is organized in discrete subregions of the human superior temporal gyrus
Source: PLoS Biol. 2024 Sep 6;22(9):e3002774. doi: 10.1371/journal.pbio.3002774 (PMC11410217; doi:10.1371/journal.pbio.3002774)
Supplement: S4 Data — (XLSX) [file pbio.3002774.s013.xlsx]

## Sheet: Sheet1
Words			Noise
1			1
-0.237175			0.981049
0.607201			0.725726
0.342699			1.04383
0.546362			0.158631
-1.92626			0.753971
0.186387			1.48592
0.0149795			-1.90164
-1.40607			0.735712
-0.162291			1.26203
0.241018			-0.773196
0.422864			-0.347723
0.055062			1.15874
0.23717			0.71419
1.66581			0.625356
-0.57259			0.700896
0.231381			0.158347
-0.594332			0.483212
1.67274			-0.665005
2.14515			0.719971
1.10719			0.173891
1.199			0.230774
0.226438			-0.043158
-0.341866			0.578963
1.06882			-0.232134
0.185074			-1.57181
0.674903			0.445749
1.40689			-0.0586672
-1.54298			-0.407077
1.68209			-0.418919
0.706091			-0.21372
0.433854			-0.678116
-0.792593			-0.488868
0.893128			2.23487
1.40971			0.163809
0.706958			-0.191383
0.603431			-0.685321
-0.500899			0.181256
-1.06572			-2.01778
0.737336			1.50463
-0.707657			0.603462
0.462439			-0.413686
1.1575			-0.47508
0.658017			-0.846944
0.265866			1.53935
0.573036			-0.388396
0.640333			-1.15412
1.41394			-0.494776
-0.933057			-1.44311
-0.596038			0.0705197
-0.660207			-0.628804
-0.485622			0.655562
0.440514			0.0295215
-1.07789			0.602891
0.529564			-0.150594
1.47522			1.43554
0.624364			1.45716
1.44641			0.764641
-1.10797			-0.152696
1.56889			-0.236399
-0.485331			-0.345454
0.394272			-0.325814
-0.246151			0.0437555
1.47664			-0.900953
0.554055			1.03198
0.611406			-0.405482
0.168234			0.045875
0.0212188			1.05185
0.48497			0.0966618
-1.3974			1.23603
0.2248			-0.628641
-0.131271			0.889236
0.330694			-0.774136
0.895789			0.437905
-0.312011			-4.2625
0.252156			-0.0320589
-0.056802			0.645753
-0.231035			0.0425367
1.29014			0.0244511
0.349965			-1.20755
0.530122			-1.06133
0.264834			-0.856729
-0.638882			-0.0132456
1.01077			-0.325112
0.751472			-0.366341
-0.493058			-1.0645
1.06463			-0.958164
0.19902			-0.997431
1.28772			-0.453324
-0.551568			1.20836
-0.987416			-0.535171
0.534373
-0.328588
1.03049
1.44307
1.48364
1.59578
0.0349585
0.988818
1.34974
1.79889
1.52199
-0.725065
0.762841
2.19204
-0.279288
1.54142
1.90619
1.33806
-0.357033
0.477926
1.11701
-0.121382
1.64884
0.658497
-0.851108
0.634705
0.340697
-0.786683
0.470054
-0.295622
1.06175
0.0792685
0.548564
0.592261
1.59895
0.939819
-0.603285
1.39216
0.0877762
-0.406179
0.0183753
1.36748
-0.0742998
0.383562
1.38172
0.864993
0.544918
1.56467
1.54685
1.84986
0.313448
3.27754
1.38778
0.116332
-0.998619
1.70348
-0.0994063
0.053358
-1.50647
0.391198
-1.6089
0.872287
0.390811
1.87181
-0.529194
0.288974
-0.873825
1.04832
0.640227
0.0890482
1.01318
-0.107293
-0.409042
-0.105283
0.254984
2.51819
0.882302
1.04973
-0.628729
2.12407
1.50791
-0.290065
1.89794
0.356563
1.24993
-1.52748
-0.0574363
1.68124
0.359276
0.579942
0.736285
1.54297
1.28177
-0.0221857
-0.140947
0.146659
1.64578
-0.512061
1.16323
-0.0641095
0.0771984
0.506446
-0.446043
-0.218856
1.13284
0.794548
0.351166
-2.0232
1.33367
1.33378
-1.07881
-0.246211
0.205813
0.825424
