# Supplementary material for: Syllable processing is organized in discrete subregions of the human superior temporal gyrus
Source: PLoS Biol. 2024 Sep 6;22(9):e3002774. doi: 10.1371/journal.pbio.3002774 (PMC11410217; doi:10.1371/journal.pbio.3002774)
Supplement: S5 Data — (XLSX) [file pbio.3002774.s014.xlsx]

## Sheet: Sheet1
Words				Noise
1	2	3		1	2	3
7.6693	1.02326	6.76296		0.8203	1.29132	2.48434
2.576	0.412708	2.56971		1.42854	0.606308	0.0218243
0.885322	1.31808	1.83597		-0.0845026	1.45823	1.25134
-0.153056	0.0977836	-1.18696		0.00078253	0.357612	-1.1497
-0.436001	-0.105449	-0.100158		-1.40099	0.825804	-0.741166
2.53456	0.376175	2.2203		1.33226	0.137947	3.1992
-0.185327	0.0609796	-0.699307		0.431603	0.278669	0.834096
3.92468	-0.361646	1.97192		0.569375	0.708784	1.61629
2.12414	-0.0577504	0.647708		0.25016	0.333697	-0.198322
0.578593	0.310218	-0.589511		0.121243	0.406544	1.8501
2.94081	0.383834	3.17439		-0.964938	0.279076	1.38536
0.90516	0.132644	0.221986		0.0181427	0.19381	0.264461
-3.33904	0.494534	-3.17066		0.278503	0.572489	1.96358
-0.521616	-0.0892137	-1.29497		-0.230287	-0.389115	-0.779236
2.83106	0.0223839	3.68391		-1.15829	-0.189503	-1.41735
0.616785	-0.04145	0.515579		0.778564	1.078	0.96937
1.14422	0.275334	-0.624463		-1.66649	-0.191373	-1.75514
0.576899	0.347653	-0.824101		0.692879	0.731481	1.28062
-0.259035	-0.0245734	-0.0677136		0.133369	1.12742	2.08836
0.688179	-0.606486	-1.18795		12.5039	-2.50075	7.25416
-0.200034	0.170012	-0.9522		-1.32165	-0.275512	-2.50793
1.62797	0.139606	0.730533		-1.09886	-0.0677148	-1.1356
1.38302	0.315083	2.22743		-0.497487	0.25307	-0.998641
2.78049	0.0333464	2.10078		0.100993	0.996082	1.29498
0.963442	0.461509	0.532876		-0.800502	0.0774237	0.480118
1.12491	-0.397341	-0.172018		0.0205246	0.421805	0.229991
0.80795	0.120668	-0.242771		1.70017	0.656807	1.35024
0.64366	0.420751	0.0790729		-1.51217	0.353189	-0.117129
-1.04868	0.0266254	-0.796704		-0.229303	0.143148	0.0703522
1.27827	-0.104133	1.03658		0.589733	-0.242542	0.59818
-0.185912	-0.0646	-1.23772		-0.113647	0.319768	-0.012515
0.122499	-0.542961	-0.203493		1.22371	1.05083	1.81812
1.8871	0.563019	0.845451		-0.352061	0.463807	-0.616325
1.68751	0.282511	1.93532		-0.705956	1.15366	-0.244314
0.316026	0.0433063	0.520355		2.23173	0.435118	3.7288
1.09882	0.643439	0.453784		-0.85267	0.0248621	-1.34838
0.103768	-0.500372	-0.107544		0.294837	0.514226	1.17497
-1.08169	0.30226	-0.951819		1.15184	0.898382	2.17956
-0.0361214	0.0808622	0.0614053		-1.90707	-0.994501	-1.58587
-0.499716	-0.449879	-0.452599		0.346344	0.0514121	1.13562
-1.02051	-0.595562	-0.542321		-0.686629	0.0394746	-0.787519
1.58077	0.391455	0.962368		-0.113316	1.22805	-1.00403
3.63056	0.172507	2.5446		0.289865	0.726923	1.0841
1.80872	0.0638343	1.0814		-0.371821	-0.990333	-1.52989
1.11689	-0.00942453	0.101642		0.736237	0.440651	1.30119
2.0615	0.174534	1.63222		1.30797	0.752836	1.08154
1.76306	0.154547	1.24891		-0.231915	0.182944	0.424806
0.9065	-0.562467	-0.67566		-0.857609	0.864095	-0.128405
1.73781	0.0878552	0.148937		-0.80819	0.408286	-1.0514
-1.42437	-0.425765	-2.54341		-0.813369	0.90012	-0.0133039
1.0182	0.19565	1.00581		-2.45985	0.172613	-0.813126
-0.0596141	0.164143	-0.170944		0.877145	-0.400153	0.826805
-0.43476	0.727642	0.721939		-0.158113	-0.162558	-0.442352
2.75129	-0.344877	1.7886		1.58434	0.581195	2.10266
1.26974	-0.408246	0.190724		-0.774724	0.0433864	-1.23353
0.234222	0.428627	0.276129		0.682729	-0.033173	-0.376302
0.830559	0.327348	0.310431		1.33656	0.971693	1.57437
1.7414	0.142826	0.229866		-3.0263	0.514221	-2.85074
3.6999	-0.680244	3.1802		0.213676	-0.269175	-0.132534
0.828909	-0.0263831	0.303235		-1.45336	0.439406	-0.403561
0.306396	-0.0984781	-0.5874		-1.50235	0.49917	-1.31931
1.21677	0.506216	1.65605		0.0944575	0.431592	0.151322
0.950397	0.618166	1.12693		0.495322	0.511636	1.26322
1.77841	0.404702	2.60757		1.87869	0.922207	1.43659
2.17303	0.383762	1.4005		-0.627545	0.392387	-0.202231
1.64963	0.0910536	0.237183		-0.616414	0.330898	-0.290248
0.647367	0.295421	1.01548		0.633637	0.781705	1.37171
0.803642	0.210548	0.662294		1.35614	0.561566	1.34849
0.408735	0.433635	1.63682		-3.10941	0.813645	-1.22693
0.84497	0.0857829	0.370241		-3.89984	0.965623	-3.45665
-0.753295	0.639769	0.915987		-0.998306	1.27772	-0.732495
1.3626	0.387169	1.01433		-0.0729789	0.808269	0.746224
3.52067	0.162373	3.14664		1.072	0.421394	1.75219
2.43161	0.400834	2.53005		0.548471	0.132777	0.458014
-0.812243	0.151258	0.183799		0.125595	0.62952	1.26101
1.04437	0.432944	1.50786		-1.05998	0.655427	-0.243985
0.662051	-0.568619	-1.10297		0.73822	0.313739	0.74608
-0.639014	0.46571	0.324356		0.757376	0.645286	2.25509
1.25291	-0.262731	0.0539884		0.403852	0.505999	0.798685
3.67522	-0.575422	2.96927		-1.29641	0.579722	-1.3184
3.32784	0.399604	2.79123		0.777709	0.752955	1.3746
0.0187371	-0.316389	-0.818017		-0.0389382	-0.309454	-0.718258
-0.226667	-0.863802	-1.75919		-0.234511	0.663529	0.354751
0.59279	0.0581332	-0.366159		0.936716	-0.11247	0.265075
-1.47355	0.40796	-1.24277		0.314565	1.11275	2.5684
2.09089	-0.986748	2.66737		1.2151	-0.0231118	1.3908
-1.35418	-0.624445	-2.72109		0.010052	0.5354	0.230736
2.4202	0.0897761	1.41887		0.209621	1.07933	0.380506
-0.979023	0.0939543	-0.998517		0.442178	0.977447	0.887764
0.244456	-0.0631415	-0.0929986		-1.16846	-0.159522	-0.670747
-0.8272	0.0586169	-0.201104		0.956946	-0.00594523	0.00573861
2.65917	0.213315	1.79174		-0.103298	0.814047	-0.529888
0.100332	0.153169	0.403533		-0.720047	0.434291	-1.41743
0.66135	-0.196208	0.0892184		-0.239916	0.744899	0.969217
-0.0224296	-0.310048	-1.45007		-0.458153	0.756029	-0.689963
3.11345	0.0319677	2.89989		-0.35424	0.058828	-0.268766
1.03176	-0.0385496	0.614635		1.07167	0.076968	0.430542
2.50242	-0.129963	1.9263		0.0335592	0.535851	0.270102
1.71736	-0.198559	0.466695		-0.579117	0.683545	0.29599
0.193897	0.0489674	1.57386		-0.102903	-0.516686	-0.472184
0.00914599	-0.223805	-1.04739
-0.0234756	0.0291448	0.668156
1.73008	-0.236719	0.861463
0.355568	0.131373	0.419562
-0.690848	-0.157036	-0.754604
0.44804	-0.479242	-2.37785
0.0690506	-0.201875	-0.576315
1.82301	0.736346	1.93657
0.821046	-0.0374968	-0.627867
0.596397	0.227928	-0.819396
1.38218	0.00123794	0.951261
-0.307784	-0.988315	-2.55344
1.16322	0.539052	2.48113
1.23662	-0.110411	2.45727
0.403707	0.136427	0.234022
-0.024903	-0.0692575	-0.564833
0.621773	0.217594	0.578755
0.764424	0.248677	0.59359
0.51357	0.354448	0.391251
1.16985	-0.0211971	0.500801
-0.261417	-0.0847614	0.46745
1.16036	0.122746	1.74498
1.88487	-0.457672	1.57196
0.936112	-0.0344927	-0.465442
-2.47864	0.164281	-1.44477
3.12016	-0.176344	2.59149
1.21119	0.183906	0.841548
0.951953	-0.1951	0.783867
-0.356834	0.189257	0.841697
0.707937	-0.0947009	0.239809
2.19068	0.0128516	1.45556
2.17257	-0.123825	3.28304
3.72333	0.389441	3.8048
1.65349	-0.474589	-0.847164
0.851252	0.153676	0.290309
-1.01589	-0.176667	-1.59896
0.399951	0.437591	0.977133
3.9922	0.0180432	3.68303
1.36325	0.105283	0.563483
0.762292	0.156427	0.654707
2.17052	-1.79132	0.701482
-0.440268	0.193277	-0.533989
1.28985	-0.229484	0.0709268
-0.25169	0.185776	0.773357
0.630787	-0.0599134	0.271946
1.01365	0.235795	0.34292
1.53948	-0.0130924	0.548333
4.4189	0.1767	1.58583
5.68923	-0.118637	4.70592
1.17128	0.60676	0.257749
0.295571	0.300646	0.913221
-0.074948	-0.131103	-0.674898
0.698417	0.0786834	1.19435
1.79587	0.52884	1.88574
0.803288	-0.343322	-0.98789
-1.42803	0.105671	-0.371504
1.86777	0.401618	0.641865
1.91038	0.0309003	1.18807
3.80907	0.158519	3.16669
-1.86513	-0.196518	-1.69169
2.08106	-0.11395	1.97058
0.611377	0.034237	0.879785
-1.12524	-0.416221	-3.51546
-1.79187	0.0882062	-0.597323
0.960135	0.260093	-0.173938
1.29433	0.214559	0.465268
0.659219	-0.202777	-0.0370849
1.47891	0.210943	1.53244
0.966768	-0.0730373	0.264056
-0.147214	-1.46705	-3.42128
-0.986364	-0.824422	-2.91269
0.462518	-0.172843	-0.56333
-0.925114	0.042833	-1.21016
3.19207	0.298206	2.81149
1.58968	-0.631533	-0.842586
4.19872	-0.179837	2.23792
-2.52481	0.104305	-1.06301
0.722662	-0.151393	-0.037109
-1.24046	-0.0636149	-1.63526
-0.453088	-0.0811116	-2.04895
2.77372	-0.255945	3.01795
1.50194	-0.0812297	0.694596
0.499386	-0.0971333	0.379027
1.17101	-0.0488998	1.38122
2.18601	-0.014709	1.01917
0.728386	-0.0837644	-1.36684
0.632612	-0.335815	0.578177
1.67611	-0.185247	1.79944
0.94195	-0.483226	-0.201184
-0.393925	-0.0975405	0.488299
1.60593	0.0692699	0.748449
0.524447	-0.074023	-0.158723
0.954473	0.138678	1.16192
1.67249	0.129402	1.06482
